# Supplementary material for: Efficacy and Safety of Traditional Chinese Medicine Retention Enema for Endometriosis: A Systematic Review and Meta-Analysis
Source: Pharmaceuticals (Basel). 2026 Feb 6;19(2):279. doi: 10.3390/ph19020279 (PMC12944565; doi:10.3390/ph19020279)
Supplement: Supplementary file 1 [file pharmaceuticals-19-00279-s001.zip]

Archive with 2 entries (2 files):
- Supplementary File S1. PRISMA_2020_checklist.pdf
- Supplementary File S2. Search terms used in each database and results.pdf
